# Supplementary material for: Evolutionary origins of abnormally large shoot sodium accumulation in nonsaline environments within the Caryophyllales
Source: New Phytol. 2016 Dec 5;214(1):284–93. doi: 10.1111/nph.14370 (PMC5396351; doi:10.1111/nph.14370)
Supplement: Supplementary file 1 — Table S1 Shoot sodium concentrations in 334 species from 35 angiosperm orders grown hydroponically in a nonsaline solution containing 0.1 mM Na+ in at least one of six glasshouse experiments Table S2 Occurrence of sodium (Na)‐hyperaccumulator species, having shoot Na concentrations > 4 mg g−1 dry matter when grown in nonsaline environments, within the Caryophyllales order, together with their halophytic and photosynthetic characteristics [file NPH-214-284-s001.xlsx]

## Sheet: Table S1
Table S1 Shoot sodium concentrations (mg g-1 DM) (see separate PDF file for full legend)							Experiment 1: Broadley et al. (2004)			Experiment 2A: unpublished			Experiment 2B: unpublished			Experiment 2C: unpublished			Experiment 3: White et al. (2007)			Experiment 4: White et al. (2015)			Experiment 5: unpublished			Experiment 6: unpublished
Order	Family	Genus	Epithet	Authority	The Plant List	Synonyms	n	mean (mg g-1 DM)	sd	n	mean (mg g-1 DM)	sd	n	mean (mg g-1 DM)	sd	n	mean (mg g-1 DM)	sd	n	mean (mg g-1 DM)	sd	n	mean (mg g-1 DM)	sd	n	mean (mg g-1 DM)	sd	n	mean (mg g-1 DM)	sd
Alismatales	Araceae	Arisaema	ciliatum	H.Li	TPL (accepted)					3	3.5	1.73494
Alismatales	Araceae	Arisaema	flavum	(Forssk.) Schott	TPL (accepted)					4	4.275	3.59293
Alismatales	Araceae	Monstera	deliciosa	Liebm.	TPL (accepted)					4	1.725	1.25266	1	2.6379	-
Alismatales	Araceae	Zantedeschia	aethiopica	(L.) Spreng.	TPL (accepted)		2	0.9	0.849				2	2.19583	1.43171
Alismatales	Araceae	Zantedeschia	jacunda	Letty	TPL (accepted)								4	1.14157	0.880634
Apiales	Apiaceae	Ammi	visnaga	(L.) Lam.	TPL (accepted)																							6	7.78348	0.465712
Apiales	Apiaceae	Apium	graveolens	L.	TPL (accepted)		6	3.45	0.706																3	1.80533	0.311325
Apiales	Apiaceae	Coriandrum	sativum	L.	TPL (accepted)		4	0.175	0.126
Apiales	Apiaceae	Daucus	carota	L.	TPL (accepted)		6	0.517	0.652																3	0.630538	0.46852
Apiales	Apiaceae	Pastinaca	sativa	L.	TPL (accepted)																				3	0.0701743	0.0479711
Apiales	Araliaceae	Fatsia	japonica	(Thunb.) Decne. & Planch.	TPL (accepted)		3	0.467	0.153
Arecales	Arecaceae	Brahea	acauleata	(Brandegee) H.E.Moore	TPL (accepted)																							5	0.87726	0.713672
Arecales	Arecaceae	Brahea	armata	S.Watson	TPL (accepted)																							6	0.442318	0.253214
Arecales	Arecaceae	Brahea	brandegeei	(Purpus) H.E.Moore	TPL (accepted)																							5	0.254429	0.133135
Arecales	Arecaceae	Brahea	calcarea	Liebm.	TPL (accepted)																							6	0.201208	0.111292
Arecales	Arecaceae	Brahea	edulis	H.Wendl. ex S.Watson	TPL (accepted)																							1	0.28812	-
Arecales	Arecaceae	Chamaerops	humilis	L.	TPL (accepted)								2	1.30204	0.598883
Arecales	Arecaceae	Licuala	peltata	Roxb. ex Buch.-Ham.	TPL (accepted)																							6	0.647412	0.488204
Arecales	Arecaceae	Licuala	ramsayi	(F.Muell.) Domin	TPL (accepted)																							6	1.00055	0.317027
Arecales	Arecaceae	Licuala	sarawakiensis	Becc.	TPL (accepted)																							6	0.542454	0.692553
Arecales	Arecaceae	Licuala	spinosa	Wurmb	TPL (accepted)																							1	3.52624	-
Arecales	Arecaceae	Livistona	australis	(R.Br.) Mart.	TPL (accepted)																							6	0.976935	0.708293
Arecales	Arecaceae	Livistona	chinensis	(Jacq.) R.Br. ex Mart.	TPL (accepted)																							2	0.953827	0.659678
Arecales	Arecaceae	Livistona	nitida	Rodd	TPL (accepted)																							6	0.941726	1.12899
Arecales	Arecaceae	Phoenix	canariensis	Chabaud	TPL (accepted)		1	0.6	-
Arecales	Arecaceae	Phoenix	dactylifera	L.	TPL (accepted)																							12	0.677328	0.573263
Arecales	Arecaceae	Phoenix	reclinata	Jacq.	TPL (accepted)																							2	0.717781	0.12596
Arecales	Arecaceae	Phoenix	roebelenii	O'Brien	TPL (accepted)								1	2.44816	-													6	0.344634	0.179354
Arecales	Arecaceae	Phoenix	rupicola	T. Anderson	TPL (accepted)																							4	1.94598	0.97577
Arecales	Arecaceae	Phoenix	sylvestris	(L.) Roxb.	TPL (accepted)																							1	0.263185	-
Arecales	Arecaceae	Phoenix	theophrasti	Greuter	TPL (accepted)																							1	0.646867	-
Arecales	Arecaceae	Sabal	etonia	Swingle ex Nash	TPL (accepted)																							6	0.435015	0.454389
Arecales	Arecaceae	Sabal	mexicana	Mart.	TPL (accepted)																							6	2.40527	2.68717
Arecales	Arecaceae	Sabal	minor	(Jacq.) Pers.	TPL (accepted)								1	3.69309	-
Arecales	Arecaceae	Sabal	palmetto	(Walter) Lodd. ex Schult. & Schult.f.	TPL (accepted)																							4	0.702429	0.689788
Arecales	Arecaceae	Washingtonia	filifera	(Linden ex André) H.Wendl. ex de Bary	TPL (accepted)																							4	0.409096	0.364142
Arecales	Arecaceae	Washingtonia	robusta	H.Wendl.	TPL (accepted)																							6	0.337514	0.261394
Asparagales	Amaryllidaceae	Agapanthus	africanus	(L.) Hoffmanns.	TPL (accepted)								3	1.62063	2.08991
Asparagales	Amaryllidaceae	Agapanthus	praecox	Willd.	TPL (accepted)	Agapanthus comptonii							3	2.55987	0.258325
Asparagales	Amaryllidaceae	Allium	ampeloprasum	L.	TPL (accepted)		4	0.425	0.126
Asparagales	Amaryllidaceae	Allium	canadense	L.	TPL (accepted)								6	0.329888	0.287224
Asparagales	Amaryllidaceae	Allium	cepa	L.	TPL (accepted)		5	0.58	0.179
Asparagales	Amaryllidaceae	Amaryllis	belladonna	L.	TPL (accepted)					4	5.475	6.17056
Asparagales	Amaryllidaceae	Anigozanthos	mangelsii	D.Don	TPL (accepted)								6	4.44684	3.24196
Asparagales	Amaryllidaceae	Narcissus	pseudonarcissus	L.	TPL (accepted)	Narcissus pallidiflorus	1	0.2	-
Asparagales	Amaryllidaceae	Nerine	filifolia	Baker	TPL (accepted)					1	4.7	-
Asparagales	Asparagaceae	Agave	parryi	Engelm.	TPL (accepted)		3	1.533	0.751				4	1.82195	2.37088
Asparagales	Asparagaceae	Agave	victoriae-reginae	T.Moore	TPL (accepted)								3	1.36018	0.64049
Asparagales	Asparagaceae	Asparagus	aethiopicus	L.	TPL (accepted)	Asparagus sprengeri							7	2.17057	1.08244
Asparagales	Asparagaceae	Asparagus	densiflorus	(Kunth) Jessop	TPL (accepted)								3	2.4061	0.292013
Asparagales	Asparagaceae	Asparagus	officinalis	L.	TPL (accepted)		1	0.5	-																3	0.380858	0.440216	6	0.205263	0.0930704
Asparagales	Asparagaceae	Asparagus	pseudoscaber	Grecescu	TPL (accepted)								1	0.203596	-
Asparagales	Asparagaceae	Asparagus	setaceus	(Kunth) Jessop	TPL (accepted)	Asparagus plumosus							3	2.27236	2.3052
Asparagales	Asparagaceae	Calibanus	hookeri	(Lem.) Trel.	TPL (accepted)		1	0.2	-				1	0.674629	-
Asparagales	Asparagaceae	Eucomis	bicolor	Baker	TPL (accepted)																				2	0.446853	0.0694668
Asparagales	Asparagaceae	Lachenalia	contaminata	Aiton	TPL (accepted)		1	3.9	-
Asparagales	Doryanthaceae	Doryanthes	excelsa	Corrêa	TPL (accepted)								1	1.36826	-
Asparagales	Iridaceae	Crocosmia	masoniorum	(L.Bolus) N.E.Br.	TPL (accepted)	[Crocosmia masauorum]	5	1.22	0.37
Asparagales	Iridaceae	Dierama	pulcherrimum	(Hook.f.) Baker	TPL (accepted)								6	0.271745	0.0769576
Asparagales	Iridaceae	Freesia	caryophyllacea	(Burm.f.) N.E.Br.	TPL (accepted)	Freesia elimensis	3	0.267	0.058
Asparagales	Iridaceae	Gladiolus	carneus	F.Delaroche	TPL (accepted)	Gladiolus blandus	1	10.5	-
Asparagales	Iridaceae	Iris	pseudacorus	L.	TPL (accepted)		1	0.3	-
Asparagales	Asphodelaceae	Aloe	ferox	Mill.	TPL (accepted)								2	0.384892	0.207704
Asparagales	Asphodelaceae	Aloe	pruinosa	Reynolds	TPL (accepted)		3	4.233	0.961
Asparagales	Asphodelaceae	Aloe	variegata	L.	TPL (accepted)								1	0.493964	-
Asparagales	Asphodelaceae	Asphodeline	lutea	(L.) Rchb.	TPL (accepted)		1	0.8	-				3	1.58245	0.775831
Asparagales	Asphodelaceae	Xanthorrhoea	australis	R.Br.	TPL (accepted)								5	1.50345	1.57437
Asterales	Asteraceae	Achillea	millefolium	L.	TPL (accepted)	[Achillea milleflorum]	6	0.25	0.084
Asterales	Asteraceae	Arnica	montana	L.	TPL (accepted)											1	1.04895	-
Asterales	Asteraceae	Aster	novae-belgiae	L.	TPL (unresolved)		4	0.275	0.15
Asterales	Asteraceae	Bellis	perennis	L.	TPL (accepted)		6	1.85	0.647
Asterales	Asteraceae	Carthamus	tinctorius	L.	TPL (accepted)		5	0.26	0.055
Asterales	Asteraceae	Cichorium	intybus	L.	TPL (accepted)		6	0.567	0.671
Asterales	Asteraceae	Cosmos	bipinnatus	Cav.	TPL (accepted)											1	1.35679	-
Asterales	Asteraceae	Cynara	cardunculus	L.	TPL (accepted)		1	2.8																	3	2.14123	0.156927
Asterales	Asteraceae	Dahlia	sp.		TPL		6	0.167	0.052
Asterales	Asteraceae	Dieteria	bigelovii	(A.Gray) D.R.Morgan & R.L.Hartm.	TPL (accepted)	Machaeranthera bigelovii													4	0.0502106	0.00914236
Asterales	Asteraceae	Helianthus	annuus	L.	TPL (accepted)		6	0.1	0										5	0.114158	0.0447624
Asterales	Asteraceae	Lactuca	sativa	L.	TPL (accepted)		6	0.267	0.052																3	0.345057	0.0547981	6	0.784868	0.166387
Asterales	Asteraceae	Leucanthemum	vulgare	(Vaill.) Lam.	TPL (accepted)	Chrysanthemum leucanthemum	6	0.917	1.266																3	0.615413	0.043525
Asterales	Asteraceae	Machaeranthera	tanacetifolia	(Kunth) Nees	TPL (accepted)														4	0.216747	0.0228259
Asterales	Asteraceae	Symphyotrichum	novae-angliae	(L.) G.L.Nesom	TPL (accepted)	Aster novae-angliae																6	0.0289373	0.0104021
Asterales	Asteraceae	Tanacetum	coccineum	(Willd.) Grierson	TPL (accepted)	Pyrethrum roseum	6	0.267	0.103
Asterales	Asteraceae	Taraxacum	campylodes	G.E.Haglund	TPL (accepted)	Taraxacum officinale	6	0.333	0.052
Asterales	Asteraceae	Tragopogon	latifolius	Boiss.	TPL (accepted)	Tragopogon [lapathifolia]																			3	0.351874	0.247843
Asterales	Asteraceae	Tragopogon	porrifolius	L.	TPL (accepted)		6	0.917	1.094
Asterales	Campanulaceae	Campanula	rotundifolia	L.	TPL (accepted)		6	0.25	0.187
Asterales	Goodeniaceae	Brunonia	australis	R.Br.	TPL (accepted)		3	0.533	0.577
Boraginales	Boraginaceae	Anchusa	arvensis	(L.) M.Bieb.	TPL (accepted)																				1	0.256991	-
Boraginales	Boraginaceae	Borago	officinalis	L.	TPL (accepted)		2	2.85	0.919
Boraginales	Boraginaceae	Myosotis	arvensis	(L.) Hill	TPL (accepted)		4	1.275	2.021
Brassicales	Brassicaceae	Alyssum	montanum	L.	TPL (accepted)																	6	0.75901	0.206291
Brassicales	Brassicaceae	Arabidopsis	thaliana	(L.) Heynh.	TPL (accepted)		4	6.825	6.89	6	0.25	0.104881	2	1.4767	1.08785
Brassicales	Brassicaceae	Arabis	alpina	L.	TPL (accepted)																	5	1.10434	1.95124
Brassicales	Brassicaceae	Arabis	blepharophylla	Hook. & Arn.	TPL (accepted)																	5	1.07996	0.224359
Brassicales	Brassicaceae	Arabis	caerulea	(All.) Haenke	TPL (accepted)																	1	5.90542	#VALUE!
Brassicales	Brassicaceae	Brassica	carinata	A.Braun	TPL (accepted)														6	0.228936	0.0484585
Brassicales	Brassicaceae	Brassica	juncea	(L.) Czern.	TPL (accepted)														3	0.492821	0.298155
Brassicales	Brassicaceae	Brassica	napus	L.	TPL (accepted)		6	0.267	0.052
Brassicales	Brassicaceae	Brassica	nigra	(L.) K.Koch	TPL (accepted)														6	0.393471	0.0536959
Brassicales	Brassicaceae	Brassica	oleracea	L.	TPL (accepted)		6	0.35	0.055										6	0.537213	0.0566831	18	0.508001	0.324249				6	0.544608	0.0521763
Brassicales	Brassicaceae	Cardamine	hirsuta	L.	TPL (accepted)																				2	0.310504	0.162463
Brassicales	Brassicaceae	Cochlearia	sp.		TPL																				3	0.439284	0.255094
Brassicales	Brassicaceae	Cochlearia	danica	L.	TPL (accepted)	[Cochlearia dioica]																			3	0.619663	0.467829
Brassicales	Brassicaceae	Cochlearia	officinalis	L.	TPL (accepted)																				9	0.532011	0.496491
Brassicales	Brassicaceae	Erysimum	asperum	(Nutt.) DC.	TPL (accepted)																	5	0.135954	0.0940609
Brassicales	Brassicaceae	Erysimum	cheiri	(L.) Crantz	TPL (unresolved)	Erysimum suffruticosum																6	0.488223	0.172411
Brassicales	Brassicaceae	Erysimum	perofskianum	Fisch. & C.A.Mey.	TPL (accepted)																	6	0.316646	0.0605182
Brassicales	Brassicaceae	Lobularia	maritima	(L.) Desv.	TPL (accepted)	Alyssum maritimum																6	0.61527	0.327491
Brassicales	Brassicaceae	Matthiola	arborescens	Sternb.	TPL (unresolved)																	6	0.702002	0.342082
Brassicales	Brassicaceae	Matthiola	incana	(L.) R.Br.	TPL (accepted)																	5	1.47378	1.02867
Brassicales	Brassicaceae	Moricandia	arvensis	(L.) DC.	TPL (accepted)	Brassica arvense													6	1.88601	0.625907
Brassicales	Brassicaceae	Raphanus	raphanistrum	L.	TPL (accepted)	Raphanus sativus													6	2.51402	0.252449
Brassicales	Brassicaceae	Sinapis	alba	L.	TPL (accepted)														6	4.73229	0.462931
Brassicales	Brassicaceae	Stanleya	pinnata	(Pursh) Britton	TPL (accepted)														5	0.13291	0.234363
Brassicales	Cleomaceae	Cleome	pinnata	Pursh	TPL (unresolved)														2	0.0739613	0.0147474
Caryophyllales	Aizoaceae	Carpanthea	pomeridiana	(L.) N.E.Br.	TPL (accepted)																	2	19.8474	13.2707
Caryophyllales	Aizoaceae	Carpobrotus	edulis	(L.) N.E.Br.	TPL (accepted)																	2	26.0762	7.01277	2	19.4502	19.2525
Caryophyllales	Aizoaceae	Delosperma	cooperi	(Hook.f.) L.Bolus	TPL (accepted)																	2	0.266093	0.0426857
Caryophyllales	Aizoaceae	Dorotheanthus	bellidiformis	(Burm.f.) N.E.Br.	TPL (accepted)																				3	40.0221	13.087
Caryophyllales	Aizoaceae	Hereroa	odorata	L. Bolus	TPL (accepted)																	5	20.1678	2.83563
Caryophyllales	Aizoaceae	Mesembryanthemum	cordifolium	L.f.	TPL (accepted)	Aptenia cordifolia																4	30.9801	3.71429	3	43.8686	16.6465
Caryophyllales	Aizoaceae	Stigmatocarpum	criniflorum	(L. f.) L. Bolus	TPL (accepted)	Mesembryanthemum criniflorum	5	24.72	1.873													1	38.302	#VALUE!	3	29.3974	10.4625
Caryophyllales	Amaranthaceae	Amaranthus	caudatus	L.	TPL (accepted)											1	2.20637	-				5	0.740806	0.327231	3	0.292665	0.0302973
Caryophyllales	Amaranthaceae	Amaranthus	cruentus	L.	TPL (accepted)																	2	0.457459	0.00225228
Caryophyllales	Amaranthaceae	Amaranthus	hypochondriacus	L.	TPL (accepted)		2	0.2	0													6	0.563846	0.0460787
Caryophyllales	Amaranthaceae	Atriplex	hortensis	L.	TPL (accepted)														2	24.7616	34.1571							6	22.7413	8.56241
Caryophyllales	Amaranthaceae	Bassia	scoparia	(L.) A.J.Scott	TPL (accepted)	Kochia scoparia																			3	0.788784	0.258752
Caryophyllales	Amaranthaceae	Beta	vulgaris	L.	TPL (accepted)		3	13.167	5.269										1	8.01753	-	13	9.29426	4.34483	4	21.2385	5.58976	6	15.1561	4.34781
Caryophyllales	Amaranthaceae	Celosia	argentea	L.	TPL (accepted)	Celosia cristata, Celosia plumosa																16	0.423782	0.13603	3	0.548937	0.868477
Caryophyllales	Amaranthaceae	Chenopodium	bonus-henricus	L.	TPL (accepted)		6	0.183	0.075													6	0.429866	0.238129
Caryophyllales	Amaranthaceae	Chenopodium	foliosum	Asch.	TPL (accepted)																	6	0.437687	0.0700687
Caryophyllales	Amaranthaceae	Gomphrena	sp.		TPL																				3	0.12814	0.00859975
Caryophyllales	Amaranthaceae	Gomphrena	serrata	L.	TPL (accepted)	Gomphrena dispersa																4	0.818176	0.538235
Caryophyllales	Amaranthaceae	Spinacia	oleracea	L.	TPL (accepted)																	3	2.09973	1.93382	2	1.08388	0.200551
Caryophyllales	Cactaceae	Echinofossulocactus	sp.		TPL		3	17.6	10.497
Caryophyllales	Caryophyllaceae	Agrostemma	githago	L.	TPL (accepted)																	6	0.299099	0.057849
Caryophyllales	Caryophyllaceae	Arenaria	norvegica	Gunnerus	TPL (accepted)																				3	0.0781534	0.0114814
Caryophyllales	Caryophyllaceae	Cerastium	nigrescens	(H.C.Watson) Edmondston ex H.C.Watson	TPL (accepted)																				10	0.333854	0.275544
Caryophyllales	Caryophyllaceae	Cerastium	tomentosum	L.	TPL (accepted)																	6	0.466597	0.107577	3	0.19328	0.0751625
Caryophyllales	Caryophyllaceae	Dianthus	barbatus	L.	TPL (accepted)		3	0.2	0													6	0.195068	0.0647169
Caryophyllales	Caryophyllaceae	Dianthus	carthusianorum	L.	TPL (accepted)																	6	0.209904	0.0340856
Caryophyllales	Caryophyllaceae	Dianthus	deltoides	L.	TPL (accepted)																	6	0.269897	0.0461752	3	0.301553	0.224764
Caryophyllales	Caryophyllaceae	Gypsophila	cerastoides	D.Don	TPL (accepted)																	2	0.352085	0.0310705	3	0.154395	0.0249461
Caryophyllales	Caryophyllaceae	Gypsophila	elegans	M.Bieb.	TPL (accepted)																	6	0.5634	0.376608
Caryophyllales	Caryophyllaceae	Gypsophila	repens	L.	TPL (accepted)																	5	0.438512	0.0511088
Caryophyllales	Caryophyllaceae	Sagina	subulata	(Sw.) C.Presl	TPL (accepted)																				3	0.418109	0.0352915
Caryophyllales	Caryophyllaceae	Saponaria	ocymoides	L.	TPL (accepted)																	5	0.400921	0.132689	3	0.0605601	0.0871318
Caryophyllales	Caryophyllaceae	Silene	armeria	L.	TPL (accepted)																	5	8.08296	16.8929
Caryophyllales	Caryophyllaceae	Silene	atropurpurea	(Griseb.) Greuter & Burdet	TPL (accepted)	Lychnis atropurpurea																1	1.21766	0
Caryophyllales	Caryophyllaceae	Silene	coronaria	(Desr.) Clairv. ex Rchb.	TPL (accepted)	Lychnis coronaria																6	0.331375	0.0932876
Caryophyllales	Caryophyllaceae	Silene	flos-cuculi	(L.) Greuter & Burdet	TPL (accepted)	Lychnis flos-cuculi																5	0.432515	0.109595	3	2.94503	0.637301
Caryophyllales	Caryophyllaceae	Silene	nutans	L.	TPL (accepted)																				2	0.674349	0.757829
Caryophyllales	Caryophyllaceae	Silene	uniflora	Roth	TPL (accepted)																				3	1.88872	1.05221
Caryophyllales	Caryophyllaceae	Silene	vulgaris	(Moench) Garcke	TPL (accepted)																	5	0.19358	0.067001
Caryophyllales	Caryophyllaceae	Spergula	arvensis	L.	TPL (accepted)																				3	4.85214	0.736746
Caryophyllales	Montiaceae	Claytonia	sibirica	L.	TPL (accepted)	Montia sibirica																			3	0.551277	0.813444
Caryophyllales	Montiaceae	Lewisia	cotyledon	(S. Watson) B.L. Rob.	TPL (accepted)																				1	0.0467153	#VALUE!
Caryophyllales	Nyctaginaceae	Mirabilis	jalapa	L.	TPL (accepted)																	3	0.487873	0.0781535
Caryophyllales	Nyctaginaceae	Mirabilis	odorata	L.	TPL (accepted)	Mirabilis dichotoma																4	0.448668	0.254457
Caryophyllales	Nyctaginaceae	Mirabilis	viscosa	Cav.	TPL (accepted)																	5	0.233382	0.122569
Caryophyllales	Phytolaccaceae	Phytolacca	americana	L.	TPL (accepted)																	3	0.569948	0.355945
Caryophyllales	Plumbaginaceae	Armeria	maritima	(Mill.) Willd.	TPL (accepted)		1	0.3	-																3	0.322565	0.162763
Caryophyllales	Plumbaginaceae	Armeria	pseudarmeria	Brot.	TPL (unresolved)																	2	0.581289	0.421604
Caryophyllales	Plumbaginaceae	Limonium	platyphyllum	Lincz.	TPL (accepted)	Limonium latifolium																6	0.425528	0.12026
Caryophyllales	Plumbaginaceae	Limonium	sinuatum	(L.) Mill.	TPL (accepted)																	1	1.10345	0
Caryophyllales	Plumbaginaceae	Plumbago	auriculata	Lam.	TPL (accepted)	Plumbago capensis																5	0.792032	0.364242
Caryophyllales	Plumbaginaceae	Psylliostachys	suworowi	(Regel) Roshkova	TPL (accepted)	Limonium suworowi																4	2.68279	0.962172
Caryophyllales	Polygonaceae	Eriogonum	fasciculatum	Benth.	TPL (accepted)																	1	0.350334	0
Caryophyllales	Polygonaceae	Persicaria	capitata	(Buch.-Ham. ex D.Don) H.Gross	TPL (accepted)	Polygonum capitatum																6	0.240255	0.12163
Caryophyllales	Polygonaceae	Rheum	rhabarbarum	L.	TPL (accepted)																	5	0.523211	0.0851365	3	0.0730759	0.0338314
Caryophyllales	Polygonaceae	Rheum	palmatum	L.	TPL (accepted)																				3	0.236555	0.0803577
Caryophyllales	Polygonaceae	Rumex	acetosa	L.	TPL (accepted)																	6	0.465019	0.0691986	3	0.356967	0.173666
Caryophyllales	Polygonaceae	Rumex	flexuosus	Sol. ex G.Forst.	TPL (unresolved)																	5	0.574675	0.254112
Caryophyllales	Polygonaceae	Rumex	hydrolapathum	Huds.	TPL (accepted)																	4	1.03507	0.481268
Caryophyllales	Portulacaceae	Portulaca	grandiflora	Hook.	TPL (accepted)																	3	9.80055	4.9717
Caryophyllales	Portulacaceae	Portulaca	oleracea	L.	TPL (accepted)																	5	0.934583	0.146523	2	0.275424	0.132424
Celastrales	Celastraceae	Celastrus	orbiculatus	Thunb.	TPL (accepted)		3	1.9	3.205
Commelinales	Commelinaceae	Commelina	coelestis	Willd.	TPL (accepted)								6	0.283591	0.0820088
Commelinales	Commelinaceae	Commelina	dianthifolia	Delile	TPL (accepted)								6	0.210943	0.121706
Cucurbitales	Begoniaceae	Begonia	cucullata	Willd.	TPL (accepted)	Begonia semperflorens																4	2.03588	1.12682
Cucurbitales	Cucurbitaceae	Cucumis	anguria	L.	TPL (accepted)																	6	0.26792	0.0870385
Cucurbitales	Cucurbitaceae	Cucumis	sativus	L.	TPL (accepted)														6	0.148072	0.0505746
Cucurbitales	Cucurbitaceae	Cucurbita	sp.		TPL																	5	0.207724	0.0766318
Cucurbitales	Cucurbitaceae	Cucurbita	ficifolia	Bouché	TPL (accepted)																	4	0.225288	0.0950738
Cucurbitales	Cucurbitaceae	Cucurbita	maxima	Duchesne	TPL (accepted)		6	0.183	0.041
Cucurbitales	Cucurbitaceae	Cucurbita	pepo	L.	TPL (accepted)																	3	0.192111	0.0077932
Cucurbitales	Cucurbitaceae	Luffa	cylindrica	(L.) M.Roem.	TPL (accepted)																	6	0.274496	0.176459
Dioscoreales	Dioscoreaceae	Dioscorea	elephantipes	(L'Hér.) Engl.	TPL (accepted)	Testudinaria elephantipes										1	15.5225	-
Dioscoreales	Dioscoreaceae	Dioscorea	japonica	Thunb.	TPL (accepted)					5	0.12	0.0447214
Dioscoreales	Dioscoreaceae	Dioscorea	polystachya	Turcz.	TPL (accepted)	Dioscorea batatas				3	0.2	0
Dipsacales	Caprifoliaceae	Scabiosa	columbaria	L.	TPL (accepted)											1	2.46773	-
Dipsacales	Caprifoliaceae	Valeriana	officinalis	L.	TPL (accepted)		3	0.133	0.058
Dipsacales	Caprifoliaceae	Valerianella	locusta	(L.) Laterr.	TPL (accepted)		6	0.05	0.055
Ericales	Balsaminaceae	Impatiens	walleriana	Hook.f.	TPL (accepted)											1	2.94874	-
Ericales	Ericaceae	Calluna	vulgaris	(L.) Hull	TPL (accepted)											3	1.11559	0.538955
Ericales	Ericaceae	Vaccinium	vitis-idaea	L.	TPL (accepted)		4	7.9	4.985
Ericales	Primulaceae	Primula	denticulata	Sm.	TPL (accepted)																				3	0.602888	0.568517
Fabales	Fabaceae	Anthyllis	vulneraria	L.	TPL (accepted)		6	0	0																2	0.183938	0.0456491
Fabales	Fabaceae	Astragalus	sinicus	L.	TPL (accepted)														3	0.120191	0.060974
Fabales	Fabaceae	Lens	culinaris	Medik.	TPL (accepted)		6	0.15	0.055
Fabales	Fabaceae	Lotus	corniculatus	L.	TPL (accepted)		6	2.017	3.717
Fabales	Fabaceae	Medicago	sativa	L.	TPL (accepted)														3	0.21015	0.00969215
Fabales	Fabaceae	Melilotus	officinalis	(L.) Pall.	TPL (accepted)		2	0.1	0
Fabales	Fabaceae	Pisum	sativum	L.	TPL (accepted)		6	0.15	0.055
Fabales	Fabaceae	Trifolium	pratense	L.	TPL (accepted)		6	0.133	0.052										3	0.0566046	0.0300269
Fabales	Fabaceae	Trifolium	repens	L.	TPL (accepted)		6	0.067	0.052										2	0.314545	0.076894				3	0.234508	0.158128
Fabales	Fabaceae	Vicia	cracca	L.	TPL (accepted)		4	1.975	2.64
Fabales	Fabaceae	Vicia	sativa	L.	TPL (accepted)		6	0.317	0.075
Fagales	Betulaceae	Alnus	glutinosa	(L.) Gaertn.	TPL (accepted)																	2	0.774543	0.218825
Fagales	Betulaceae	Betula	albosinensis	Burkill	TPL (accepted)																	2	0.574139	0.494569
Gentianales	Apocynaceae	Catharanthus	roseus	(L.) G.Don	TPL (accepted)	Vinca rosea	6	0.283	0.041
Gentianales	Rubiaceae	Galium	odoratatum	(L.) Scop.	TPL (accepted)	Asperula odorata	5	0.2	0.173
Gentianales	Rubiaceae	Galium	verum	L.	TPL (accepted)		6	0.3	0.276
Gentianales	Rubiaceae	Gardenia	jasminoides	J.Ellis	TPL (accepted)		1	2.3	-
Geraniales	Geraniaceae	Geranium	molle	L.	TPL (accepted)																				1	0.329481	-
Geraniales	Francoaceae	Francoa	Sonchifolia	Cav.	TPL (accepted)																	1	0.94654	-
Lamiales	Acanthaceae	Acanthus	mollis	L.	TPL (accepted)																				3	2.32639	2.44417
Lamiales	Acanthaceae	Hypoestes	sanguinolenta	(Van Houtte) Hook. f.	TPL (accepted)		6	0.1	0
Lamiales	Acanthaceae	Thunbergia	alata	Bojer ex Sims	TPL (accepted)																				3	0.159251	0.131727
Lamiales	Bignoniaceae	Campsis	radicans	(L.) Seem.	TPL (accepted)																				3	0.0936373	0.12389
Lamiales	Lamiaceae	Ocimum	basilicum	L.	TPL (accepted)		5	0.24	0.089
Lamiales	Lamiaceae	Origanum	vulgare	L.	TPL (accepted)											1	2.45404	-
Lamiales	Lamiaceae	Origanum	vulgare subsp.virens	(Hoffmanns. & Link) Ietsw.	TPL (accepted)	Origanum virens	2	1.3	1.556
Lamiales	Lamiaceae	Plectranthus	scutellarioides	(L.) R.Br.	TPL (accepted)	Coleus blumei										1	2.3734	-
Lamiales	Oleaceae	Syringa	vulgaris	L.	TPL (accepted)		1	0.9	-
Lamiales	Orobanchaceae	Rhinanthus	minor	L.	TPL (accepted)																				2	0.309959	0.186886
Lamiales	Plantaginaceae	Antirrhinum	majus	L.	TPL (accepted)		3	0.167	0.115
Lamiales	Plantaginaceae	Digitalis	purpurea	L.	TPL (accepted)		6	0.267	0.103																3	0.146168	0.0734841
Lamiales	Plantaginaceae	Plantago	maritima	L.	TPL (accepted)																				4	1.11727	0.639545	6	4.89044	2.31336
Lamiales	Plantaginaceae	Rehmannia	piasezkii	Maxim.	TPL (accepted)	Rehmannia angulata	3	0.1	0
Lamiales	Scrophulariaceae	Alonsoa	acutifolia	Ruiz & Pav.	TPL (accepted)																	6	0.686794	0.673113
Lamiales	Scrophulariaceae	Alonsoa	meridionalis	(L.f.) Kuntze	TPL (accepted)	Alonsoa warscewiczii																4	0.487576	0.082248
Laurales	Calycanthaceae	Calycanthus	floridus	L.	TPL (accepted)								1	0.154706	-
Laurales	Calycanthaceae	Calycanthus	occidentalis	Hook. & Arn.	TPL (accepted)								1	0.394605	-
Liliales	Liliaceae	Lilium	regale	E.H.Wilson	TPL (accepted)											1	1.74917	-
Magnoliales	Magnoliaceae	Magnolia	lanuginosa	Michelia velutina	TPL (accepted)	Michelia velutina				1	0.4	-	1	0.0873797	-
Magnoliales	Magnoliaceae	Magnolia	maudiae	Michelia maudiae	TPL (accepted)	Michelia maudiae				1	7.3	-	1	2.9571	-
Malpighiales	Euphorbiaceae	Euphorbia	lathyris	L.	TPL (accepted)		3	0.433	0.351
Malpighiales	Euphorbiaceae	Ricinus	communis	L.	TPL (accepted)		4	0.1	0
Malpighiales	Hypericaceae	Hypericum	perforatum	L.	TPL (accepted)		2	1.7	0.141
Malpighiales	Linaceae	Linum	catharticum	L.	TPL (accepted)																				3	0.107399	0.0516554
Malpighiales	Linaceae	Linum	usitatissimum	L.	TPL (accepted)														1	7.17956	-				3	0.917802	0.573482
Malpighiales	Passifloraceae	Passiflora	caerulea	L.	TPL (accepted)		2	0.2	0.141
Malpighiales	Violaceae	Viola	tricolor	L.	TPL (accepted)		6	0.467	0.606
Malvales	Malvaceae	Abutilon	indicum	(L.) Sweet	TPL (accepted)																				3	1.46114	0.217142
Malvales	Malvaceae	Alcea	rosea	L.	TPL (accepted)	Althaea rosea	3	0.133	0.231
Malvales	Malvaceae	Althaea	officinalis	L.	TPL (accepted)		2	0.4	0
Malvales	Malvaceae	Gossypium	herbaceum	L.	TPL (accepted)		1	0.3	-
Malvales	Malvaceae	Kosteletzkya	virginica	(L.) C. Presl ex A. Gray	TPL (accepted)																							6	1.65797	0.437918
Myrtales	Lythraceae	Cuphea	ignea	A.DC.	TPL (accepted)		6	0.217	0.075
Myrtales	Melastomataceae	Melastoma	sanguineum	Sims	TPL (accepted)		3	5.233	5.805
Myrtales	Myrtaceae	Callistemon	citrinus	(Curtis) Skeels	TPL (accepted)																	4	1.38519	0.602864
Myrtales	Myrtaceae	Callistemon	rigidus	R.Br.	TPL (accepted)																				3	10.3103	17.7164
Myrtales	Myrtaceae	Eucalyptus	gunnii	Hook.f.	TPL (accepted)																				3	0.83538	0.310092
Myrtales	Myrtaceae	Eucalyptus	stricklandii	Maiden	TPL (accepted)		2	2.85	1.626
Myrtales	Onagraceae	Clarkia	pulchella	Pursh	TPL (accepted)	Clarkia elegans	6	0.183	0.041
Myrtales	Onagraceae	Epilobium	hirsutum	L.	TPL (accepted)		6	0.317	0.041
Myrtales	Onagraceae	Fuchsia	sp.		TPL		5	0.12	0.045
Oxalidales	Oxalidaceae	Oxalis	valdiviensis	Barnéoud	TPL (accepted)		4	0.025	0.05													2	0.327531	0.0184798
Piperales	Aristolochiaceae	Aristolochia	chilensis	Bridges ex Lindl.	TPL (accepted)								3	0.190711	0.0334541
Piperales	Aristolochiaceae	Aristolochia	littoralis	Parodi	TPL (accepted)	Aristolochia elegans				3	0.633333	0.251661	1	0.579838	#VALUE!
Poales	Bromeliaceae	Puya	mirabilis	(Mez) L.B.Sm.	TPL (accepted)								6	1.79164	1.46041
Poales	Cyperaceae	Carex	nigra	(L.) Reichard	TPL (accepted)		1	1.2	-
Poales	Cyperaceae	Carex	psuedocyperus	L.	TPL (accepted)		1	0.2	-
Poales	Juncaceae	Luzula	nivea	(Nathh.) DC.	TPL (accepted)		5	0.26	0.371				6	0.190618	0.0419937
Poales	Poaceae	Agrostis	stolonifera	L.	TPL (accepted)														2	1.11517	0.41782
Poales	Poaceae	Anthoxanthum	odoratum	L.	TPL (accepted)		4	0.45	0.436
Poales	Poaceae	Avena	sativa	L.	TPL (accepted)		2	0.15	0.071
Poales	Poaceae	Bouteloua	curtipendula	(Michx.) Torr.	TPL (accepted)								3	0.159935	0.0890242
Poales	Poaceae	Brachypodium	distachyon	(L.) P.Beauv.	TPL (accepted)																				3	0.314018	0.34864
Poales	Poaceae	Briza	media	L.	TPL (accepted)		6	0.3	0.39
Poales	Poaceae	Bromus	inermis	Leyss.	TPL (accepted)	Bromopsis inermis													1	0.113261	0.113261
Poales	Poaceae	Bromus	lanceolatus	Roth	TPL (accepted)	Bromus macrostachys	6	0.217	0.041
Poales	Poaceae	Calamagrostis	epigejos	(L.) Roth	TPL (accepted)		2	0.6	0.424
Poales	Poaceae	Chasmanthium	latifolium	(Michx.) H.O.Yates	TPL (accepted)	Uniola latifolia							5	0.198222	0.0524864
Poales	Poaceae	Chionochloa	rubra	Zotov	TPL (accepted)								2	6.95701	2.5854
Poales	Poaceae	Chondrosum	gracile	Kunth	TPL (accepted)	Bouteloua gracilis													1	0.133275	-
Poales	Poaceae	Cynodon	dactylon	(L.) Pers.	TPL (accepted)														4	0.24232	0.0477919
Poales	Poaceae	Dactylis	glomerata	L.	TPL (accepted)														3	1.0135	0.380699
Poales	Poaceae	Deschampsia	flexuosa	(L.) Trin.	TPL (accepted)											1	5.4289	-
Poales	Poaceae	Eleusine	coracana	(L.) Gaertn.	TPL (accepted)								5	0.30178	0.0476531
Poales	Poaceae	Elymus	glaucus	Buckley	TPL (accepted)		5	0.02	0.045
Poales	Poaceae	Festuca	ovina	L.	TPL (accepted)		2	0.2	0
Poales	Poaceae	Holcus	lanatus	L.	TPL (accepted)														1	1.46526	-				3	0.53852	0.464579
Poales	Poaceae	Hordeum	vulgare	L.	TPL (accepted)														3	0.677493	0.465414				3	0.22039	0.0784109	6	0.362717	0.107727
Poales	Poaceae	Koeleria	glauca	(Spreng.) DC.	TPL (accepted)		6	0.15	0.084
Poales	Poaceae	Lagurus	ovatus	L.	TPL (accepted)								5	1.12956	1.00461
Poales	Poaceae	Lamarckia	aurea	(L.) Moench	TPL (accepted)								6	0.964659	0.764534
Poales	Poaceae	Lolium	multiflorum	Lam.	TPL (accepted)														4	1.2116	0.324794
Poales	Poaceae	Lolium	perenne	L.	TPL (accepted)		6	0.517	0.223
Poales	Poaceae	Melica	transsilvanica	Schur	TPL (accepted)								7	0.256383	0.131661
Poales	Poaceae	Miscanthus	sinensis	Andersson	TPL (accepted)		4	0.225	0.25
Poales	Poaceae	Oryza	sativa	L.	TPL (accepted)														1	0.0518688	-
Poales	Poaceae	Panicum	miliaceum	L.	TPL (accepted)														4	0.21067	0.0131558
Poales	Poaceae	Pennisetum	alopecuroides	(L.) Spreng.	TPL (accepted)											1	0.990307	-
Poales	Poaceae	Pennisetum	violaceum	(Lam.) Rich.	TPL (accepted)	Panicum violaceum							5	0.365315	0.0435031
Poales	Poaceae	Phleum	pratense	L.	TPL (accepted)		6	0.067	0.103				6	0.19684	0.0743884
Poales	Poaceae	Poa	annua	L.	TPL (accepted)		6	0.4	0.179
Poales	Poaceae	Polypogon	monspeliensis	(L.) Desf.	TPL (accepted)								5	0.417361	0.105535
Poales	Poaceae	Secale	cereale	L.	TPL (accepted)		6	0.117	0.041	6	0.566667	0.413118				7	1.53121	0.264311				6	0.303074	0.135936
Poales	Poaceae	Sorghum	bicolor	(L.) Moench	TPL (accepted)														2	0.0819528	0.021067
Poales	Poaceae	Sporobolus	airoides	(Torr.) Torr.	TPL (accepted)														2	0.823661	0.309348
Poales	Poaceae	Triticum	aestivum	L.	TPL (accepted)		6	0.483	0.794
Poales	Poaceae	Triticum	durum	Desf.	TPL (accepted)								8	0.173447	0.0219592
Poales	Poaceae	Wangenheimia	lima	(L.) Trin.	TPL (accepted)								5	0.280885	0.0769546
Poales	Poaceae	Zea	mays	L.	TPL (accepted)	Zea japonica	4	0.1	0				2	0.130265	0.0556883										2	0.0350706	0.0787297
Proteales	Proteaceae	Banksia	occidentalis	R.Br.	TPL (accepted)																	3	0.917011	0.45371
Proteales	Proteaceae	Banksia	serrata	L.f.	TPL (accepted)																	2	1.04675	0.27136
Proteales	Proteaceae	Grevillea	robusta	A.Cunn. ex R.Br.	TPL (accepted)		3	0.3	0.1
Ranunculales	Papaveraceae	Papaver	alpinum	L.	TPL (accepted)																	4	0.280973	0.0763795
Ranunculales	Papaveraceae	Papaver	dubium	L.	TPL (accepted)																	3	0.17746	0.0727192
Ranunculales	Papaveraceae	Papaver	orientale	L.	TPL (accepted)																	6	0.664622	1.00254
Ranunculales	Ranunculaceae	Anemone	drummondii	S.Watson	TPL (accepted)																	4	0.888622	0.53416
Rosales	Elaeagnaceae	Elaeagnus	angustifolia	L.	TPL (accepted)																	1	0.325864	-
Rosales	Moraceae	Morus	alba	L.	TPL (accepted)		3	0.4	0.265
Rosales	Rosaceae	Fragaria	vesca	L.	TPL (accepted)		6	0.117	0.16
Rosales	Rosaceae	Potentilla	erecta	(L.) Raeusch.	TPL (accepted)		1	0.1	-
Sapindales	Anacardiaceae	Rhus	glabra	L.	TPL (accepted)		3	0.1	0
Sapindales	Rutaceae	Citrus	aurantiifolia	(Christm.) Swingle	TPL (accepted)	Citrus × limettioides	2	0.35	0.071
Sapindales	Rutaceae	Ruta	graveolens	L.	TPL (accepted)		5	0.88	1.635
Sapindales	Sapindaceae	Cardiospermum	halicacabum	L.	TPL (accepted)		1	0	-
Saxifragales	Saxifragaceae	Bergenia	crassifolia	(L.) Fritsch	TPL (accepted)	Bergenia cordifolia	6	0.3	0.2
Saxifragales	Saxifragaceae	Saxifraga	granulata	L.	TPL (accepted)																				3	0.345997	0.0424819
Solanales	Solanaceae	Lycopersicon	pennellii	(Correll) D'Arcy	TPL (accepted)	Solanum pennellii													2	0.415339	0.164206
Solanales	Solanaceae	Nicotiana	tabacum	L.	TPL (accepted)		4	0.175	0.096
Solanales	Solanaceae	Petunia	sp.		TPL		6	0.3	0
Solanales	Solanaceae	Solanum	kurtzianum	Bitter & Wittm.	TPL (accepted)																							6	0.129818	0.0425691
Solanales	Solanaceae	Solanum	lycopersicum	L.	TPL (accepted)	Lycopersicon esculentum	6	0.217	0.041																3	0.24308	0.0414251	6	0.341115	0.116436
Solanales	Solanaceae	Solanum	melongena	L.	TPL (accepted)		6	0.017	0.041										6	0.0901332	0.00953528
Solanales	Solanaceae	Solanum	tuberosum	L.	TPL (accepted)														4	0.100156	0.01691
Zingiberales	Strelitziaceae	Strelitzia	reginae	Banks	TPL (accepted)								4	3.67587	1.43638	4
Zingiberales	Zingiberaceae	Cautleya	spicata	(Sm.) Baker	TPL (accepted)								2	2.74017	0.832158	2
Zingiberales	Zingiberaceae	Hedychium	ellipticum	Buch.-Ham. ex Sm.	TPL (accepted)								4	1.06945	0.853873	4

## Sheet: Table S2
Table S2 - Caryophyllales Grown in Non-saline Environments
Family	Subfamily	Genus	Epithet	Authority	Synonyms	Na-Hyperaccumulator	References (Listed Below)	eHALOPH	Class	Salt Extrusion	Photosynthesis	Life Form
Aizoaceae		Carpanthea	pomeridiana	(L.) N.E.Br.		yes	Table S1	NL				succulent
Aizoaceae		Carpobrotus	edulis	(L.) N.E.Br.		yes	Table S1	yes	halophyte		C3/CAM	herbaceous
Aizoaceae		Delosperma	cooperi	(Hook.f.) L.Bolus		yes (1/2)	Table S1; #55	NL	euhalophyte			succulent
Aizoaceae		Dorotheanthus	bellidiformis	(Burm.f.) N.E.Br.		yes	Table S1	NL		yes (bladder)		succulent
Aizoaceae		Galenia	pubescens	(Eckl. & Zeyh.) Druce		yes	#59	NL				herbaceous
Aizoaceae		Galenia	secunda	(L.) Sond.		yes	#21	NL	euhalophyte		C3?	shrub
Aizoaceae		Hereroa	odorata	L. Bolus		yes	Table S1	NL				meso-chamaephyte, succulent
Aizoaceae		Mesembryanthemum	cordifolium	L.f.		yes	Table S1	NL			C3/CAM?	herbaceous, succulent
Aizoaceae		Mesembryanthemum	sp.			yes	#95	-	-	-	-	-
Aizoaceae		Sesuvium	portulacastrum	(L.) L.		yes	#60, #61, #71, #82	yes	euhalophyte		C3	herbaceous
Aizoaceae		Sesuvium	verrucosum	Raf.		yes	#21	yes	euhalophyte		C3?	herbaceous
Aizoaceae		Stigmatocarpum	criniflorum	(L. f.) L. Bolus		yes	Table S1	NL
Aizoaceae		Tetragonia	tetragonioides	(Pall.) Kuntze		yes	#87	yes	halophyte		C3	herbaceous
Amaranthaceae	Amaranthoideae	Amaranthus	blitum	L.		no	#74	NL			C4
Amaranthaceae	Amaranthoideae	Amaranthus	caudatus	L.		no	Table S1; #78	NL			C4
Amaranthaceae	Amaranthoideae	Amaranthus	cruentus	L.		no	Table S1	NL			C4
Amaranthaceae	Amaranthoideae	Amaranthus	hybridus	L.		no	#74	NL			C4
Amaranthaceae	Amaranthoideae	Amaranthus	hypochondriacus	L.		no	Table S1	NL			C4
Amaranthaceae	Amaranthoideae	Amaranthus	spinosus	L.		no	#74	NL			C4
Amaranthaceae	Amaranthoideae	Amaranthus	tricolor	L.		no	#74	NL			C4
Amaranthaceae	Amaranthoideae	Amaranthus	viridis	L.		no	#74	NL			C4
Amaranthaceae	Amaranthoideae	Celosia	argentea	L.		no	Table S1; #56	NL			C3
Amaranthaceae	Amaranthoideae	Ptilotus	polystachyus	(Gaudich.) F. Muell.		yes	#76	NL			C3
Amaranthaceae	Betoideae	Beta	vulgaris	L.	Beta vulgaris subsp. maritima; Beta vulgaris subsp. vulgaris	yes	Table S1; #12, #29, #66, #86, #93	yes	euhalophyte		C3	herbaceous
Amaranthaceae	Betoideae	Hablitzia	tamnoides	M.Bieb.		yes	#64	NL			C3
Amaranthaceae	Camphorosmoideae	Bassia	hyssopifolia	(Pall.) Kuntze		yes	#21	yes	euhalophyte	no	C4	succulent
Amaranthaceae	Camphorosmoideae	Bassia	prostrata	(L.) Beck	Kochia prostrata	no	#19	yes	halophyte	no	C4	chaemaephyte
Amaranthaceae	Camphorosmoideae	Bassia	scoparia	(L.) A.J.Scott	Kochia scoparia	no	Table S1; #90	yes	halophyte		C4
Amaranthaceae	Camphorosmoideae	Maireana	brevifolia	(R.Br.) Paul G.Wilson	Kochia brevifolia	yes	#19, #21	yes	euhalophyte		C3	succulent, shrub
Amaranthaceae	Chenopodioideae	Atriplex	canescens	(Pursh) Nutt.	Atriplex canescens var. occidentalis	yes (3/5)	#20, #22,#53, #57, #81	yes	euhalophyte	yes (bladder)	C4	shrub
Amaranthaceae	Chenopodioideae	Atriplex	canescens var. grandidentatum			yes	#20	yes	halophyte		C4
Amaranthaceae	Chenopodioideae	Atriplex	canescens var. linearis	(S.Watson) Munz		yes	#20	yes	halophyte		C4
Amaranthaceae	Chenopodioideae	Atriplex	confertifolia	(Torr. & Frém.) S.Watson		yes	#81	yes	euhalophyte	yes (bladder)	C4	shrub
Amaranthaceae	Chenopodioideae	Atriplex	halimus	L.		yes	#53	yes	euhalophyte	yes (bladder)	C4	succulent, shrub
Amaranthaceae	Chenopodioideae	Atriplex	hortensis	L.		yes	Table S1; #5, #10, #22	yes	euhalophyte	yes (bladder)	C3
Amaranthaceae	Chenopodioideae	Atriplex	hymenelytra	(Torr.) S.Watson		yes	#81	yes	euhalophyte		C4	shrub
Amaranthaceae	Chenopodioideae	Atriplex	lentiformis	(Torr.) S.Watson		yes	#21, #22	yes	euhalophyte	yes (bladder)	C4	shrub
Amaranthaceae	Chenopodioideae	Atriplex	littoralis	L.		yes	#10	yes	halophyte	yes	C3
Amaranthaceae	Chenopodioideae	Atriplex	nummularia	Lindl.		yes	#5	yes	euhalophyte	yes (bladder)	C4	shrub
Amaranthaceae	Chenopodioideae	Atriplex	patula	L.		yes	#5, #21	yes	euhalophyte		C3
Amaranthaceae	Chenopodioideae	Atriplex	polycarpa	(Torr.) S.Watson		yes	#8	yes	halophyte	yes (bladder)	C4	shrub
Amaranthaceae	Chenopodioideae	Atriplex	portulacoides	L.		yes	#62	yes	euhalophyte	yes	C3	herbaceous
Amaranthaceae	Chenopodioideae	Atriplex	prostrata	Boucher ex DC.	Atriplex hastata	yes	#5, #63, #64	yes	halophyte	yes	C3
Amaranthaceae	Chenopodioideae	Atriplex	prostrata subsp. calotheca	(Rafn) M.A.Gust.	Atriplex calotheca; Atriplex hastata	yes	#26	yes	euhalophyte	yes	C3
Amaranthaceae	Chenopodioideae	Atriplex	rosea	L.		yes	#64	yes	halophyte	yes (bladder)	C4
Amaranthaceae	Chenopodioideae	Atriplex	sagittata	Borkh.	Atriplex acuminata	yes	#64	yes	halophyte	-	C3	nano-chamaephyte
Amaranthaceae	Chenopodioideae	Atriplex	spongiosa	F.Muell.		yes	#75	yes	euhalophyte	yes (bladder)	C4
Amaranthaceae	Chenopodioideae	Atriplex	stocksii	Boiss.	Atriplex griffithii var. stocksii	yes	#37	yes	halophyte			shrub
Amaranthaceae	Chenopodioideae	Atriplex	verrucifera	M.Bieb.		yes	#48	yes	halophyte	yes	C3	chamaephyte
Amaranthaceae	Chenopodioideae	Atriplex	vesicaria	Heward ex Benth.		yes	#5	yes	euhalophyte		C4	shrub
Amaranthaceae	Chenopodioideae	Ceratocarpus	arenaarius	L.		no	#91	NL			C3
Amaranthaceae	Chenopodioideae	Chenopodium	album	L.		yes (2/3)	#4, #63, #64	yes	euhalophyte	yes (bladder)	C3
Amaranthaceae	Chenopodioideae	Chenopodium	berlandieri	Moq.	Chenopodium berlandieri subsp. nuttalliae	yes	#4	NL		yes (bladder)	C3	herbaceous
Amaranthaceae	Chenopodioideae	Chenopodium	berlandieri var. bushianum	(Aellen) Cronquist	Chenopodium bushianum	yes	#4	NL		yes (bladder)	C3	herbaceous
Amaranthaceae	Chenopodioideae	Chenopodium	bonus-henricus	L.		no	Table S1	NL			C3	herbaceous
Amaranthaceae	Chenopodioideae	Chenopodium	ficifolium	Sm.		yes	#64	NL			C3	herbaceous
Amaranthaceae	Chenopodioideae	Chenopodium	foliosum	Asch.		no	Table S1; #64	NL			C3	herbaceous
Amaranthaceae	Chenopodioideae	Chenopodium	giganteum	D.Don		yes	#4	NL		yes (bladder)	C3?	herbaceous
Amaranthaceae	Chenopodioideae	Chenopodium	hybridum	L.		yes	#64	NL			C3	herbaceous
Amaranthaceae	Chenopodioideae	Chenopodium	murale	L.		yes	#4, #21	yes	euhalophyte	yes	C3	shrub
Amaranthaceae	Chenopodioideae	Chenopodium	opulifolium	Schrad. ex W.D.J.Koch & Ziz	Chenopodium ugandae	yes	#4	NL			C3
Amaranthaceae	Chenopodioideae	Chenopodium	polyspermum	L.		yes	#64	NL			C3
Amaranthaceae	Chenopodioideae	Chenopodium	quinoa	Willd.		yes	#4, #85	yes	euhalophyte	yes (bladder)	C3
Amaranthaceae	Chenopodioideae	Chenopodium	urbicum	L.		no	#64	NL			C3
Amaranthaceae	Chenopodioideae	Dysphania	pumilio	(R.Br.) Mosyakin & Clemants	Chenopodium pumilio	no	#64	NL
Amaranthaceae	Chenopodioideae	Dysphania	schraderianum	(Schult.) Mosyakin & Clemants	Chenopodium schraderianum	no	#63, #64	NL
Amaranthaceae	Chenopodioideae	Krascheninnikovia	latens	(L.) Gueldenst.	Ceratoides latens	yes	#90	NL			C3?
Amaranthaceae	Chenopoidioideae	Spinacia	oleracea	L.		yes (1/2)	Table S1; #49	NL		no?	C3
Amaranthaceae	Corispermoideae	Corispermum	hyssopifolium	L.		yes	#64	NL			C3
Amaranthaceae	Corispermoideae	Corispermum	pallasii subsp. membranaceum	(Bisch. ex Shnittspalm) Tzvelev	Corispermum leptopterum	yes	#64	NL			C3?
Amaranthaceae	Gomphrenoideae	Alternanthera	philoxeroides	(Mart.) Griseb.		no	#45	NL			C3
Amaranthaceae	Gomphrenoideae	Gomphrena	serrata	L.		no	Table S1	NL			C4
Amaranthaceae	Gomphrenoideae	Gomphrena	sp.			no	Table S1	-	-	-	C4?	-
Amaranthaceae	Salicornioideae	Allenrolfea	occidentalis	(S.Watson) Kuntze		yes	#21, #28	yes	euhalophyte		C3	succulent, shrub
Amaranthaceae	Salicornioideae	Arthrocnemum	macrostachyum	(Moric.) K.Koch		yes	#41	yes	euhalophyte	no	C3	succulent, shrub
Amaranthaceae	Salicornioideae	Halopeplis	amplexicaulis	(Vahl) Ung.-Sternb. ex Ces., Pass. & Gibelli		yes	#80	yes	halophyte		C3	herbaceous
Amaranthaceae	Salicornioideae	Halosarcia	pergranulata	(J.M. Black) Paul G. Wilson		yes	#70	yes	euhalophyte		C3
Amaranthaceae	Salicornioideae	Halostachys	belangeriana	(Moq.) Botsch.	Halostachys caspica	yes	#89	yes	halophyte		C3	succulent, shrub
Amaranthaceae	Salicornioideae	Kalidium	foliatum	(Pall.) Moq.		yes	#34, #92	yes	halophyte		C3	nano-chamaephyte
Amaranthaceae	Salicornioideae	Salicornia	bigelovii	Torr.		yes	#86	yes	euhalophyte		C3
Amaranthaceae	Salicornioideae	Salicornia	europaea	L.	Salicornia herbacea	yes	#10, #21, #47, #50	yes	euhalophyte	no	C3
Amaranthaceae	Salicornioideae	Salicornia	persica	Akhani	Salicornia persica subsp. rudshurensis	yes	#48	NL	euhalophte		C3?
Amaranthaceae	Salicornioideae	Salicornia	rubra	A. Nelson		yes	#40	NL	euhalophyte		C3
Amaranthaceae	Salicornioideae	Tecticornia	indica	(Willd.) K.A.Sheph. & Paul G.Wilson		yes	#16, #60	NL	euhalophyte		C4	succulent
Amaranthaceae	Salicornioideae	Tecticornia	mellaria	K.A.Sheph. [unresolved]		yes	#16	NL
Amaranthaceae	Salicornioideae	Tecticornia	pergranulata	(J.M.Black) K.A.Sheph. & Paul G.Wilson		yes	#11, #16	NL	euhalophyte		C3	succulent
Amaranthaceae	Salsoloideae	Anabasis	salsa	(Ledeb.) Benth. ex Volkens		no	#90	yes	halophyte		C4	chaemaephyte
Amaranthaceae	Salsoloideae	Climacoptera	turcomanica	(Litv.) Botsch.		yes	#48	NL			C4
Amaranthaceae	Salsoloideae	Halogeton	glomeratus	(M.Bieb.) Ledeb.		yes	#83	yes	euhalophyte	yes	C4	chaemaephyte
Amaranthaceae	Salsoloideae	Halotis	pilifera	Botsch.	Halimocnemis pilifera	yes	#48	yes	halophyte		C4?
Amaranthaceae	Salsoloideae	Haloxylon	ammodendron	(C.A.Mey.) Bunge ex Fenzl		yes	#90	yes	halophyte	yes	C4	tree
Amaranthaceae	Salsoloideae	Haloxylon	persicum	Bunge		no	#91	yes	halophyte		C4	shrub
Amaranthaceae	Salsoloideae	Haloxylon	recurvum	Bunge ex Boiss.		yes	#39	NL	euhalophyte
Amaranthaceae	Salsoloideae	Petrosimonia	glauca	Bunge		yes	#48	NL
Amaranthaceae	Salsoloideae	Petrosimonia	sibirica	(Pall.) Bunge		no	#90	yes	halophyte	no	C4
Amaranthaceae	Salsoloideae	Salsola	dendroides	Pall.		no	#31	NL			C4
Amaranthaceae	Salsoloideae	Salsola	kali	L.		no	#17	yes	euhalophyte	no	C4
Amaranthaceae	Salsoloideae	Salsola	kali subsp. ruthenica	(Iljin) Soó		no	#65	yes	halophyte		C4
Amaranthaceae	Salsoloideae	Salsola	kali subsp. tragus	(L.) Čelak.		yes	#65	yes	halophyte		C4
Amaranthaceae	Salsoloideae	Salsola	orientalis	S.G. Gmel.		no	#31	yes	halophyte		C4
Amaranthaceae	Suaedoideae	Suaeda	aegyptiaca	(Hasselq.) Zohary		yes	#17	yes	euhalophyte	no	C4	succulent
Amaranthaceae	Suaedoideae	Suaeda	altissima	(L.) Pall.		yes	#49	yes	halophyte	no?	C4	succulent, shrub
Amaranthaceae	Suaedoideae	Suaeda	aralocaspica	(Bunge) Freitag & Schütze	Borszczowia aralocaspica	yes (1/2)	#7, #90	yes	halophyte	no	C4	succculent
Amaranthaceae	Suaedoideae	Suaeda	glauca	(Bunge) Bunge		yes	#34, #35	yes	halophyte	no		herbaceaous
Amaranthaceae	Suaedoideae	Suaeda	maritima	(L.) Dumort.	Suaeda nudiflora	yes	#50, #58, #63, #64	yes	euhalophyte	no	C3	succulent
Amaranthaceae	Suaedoideae	Suaeda	maritima subsp. salsa	(L.) Soó	Suaeda salsa	yes	#46, #90, #92	yes	euhalophyte	no?	C3
Amaranthaceae	Suaedoideae	Suaeda	monoica	Forssk. ex J.F.Gmel.		yes	#17, #75	yes	euhalophyte	no?	C4	succulent, shrub
Amaranthaceae	Suaedoideae	Suaeda	physophora	Pall.		yes	#88, #90	yes	halophyte	no?	C3
Amaranthaceae	Suaedoideae	Suaeda	torreyana	S. Watson		yes	#21	yes	euhalophyte	no?	C4	shrub
Amaranthaceae	Suaedoideae	Suaeda	vermiculata	Forssk. ex J.F.Gmel.	Suaeda fruticosa	yes	#38	yes	euhalophyte	no	C4	shrub
Basellaceae		Basella	alba	L.		no	#54	yes	halophyte	no
Cactaceae		Carnegiea	gigantea	(Engelm.) Britton & Rose		yes	#67	NL		no	CAM
Cactaceae		Echinocactus	grusonii	Hildm.		yes	#67	NL		no		succulent
Cactaceae		Echinofossulocactus	sp.			yes	Table S1	-	-	no	-	succulent
Cactaceae		Opuntia	ficus-indica	(L.) Mill.		yes	#52	NL		no	CAM	succulent
Cactaceae		Pilosocereus	robinii	(Lem.) Byles & G.D. Rowley		no	#24	NL		no		succulent
Caryophyllaceae		Agrostemma	githago	L.		no	Table S1	NL		no	C3	herbaceous
Caryophyllaceae		Arenaria	norvegica	Gunnerus		no	Table S1	NL		no	C3	herbaceous
Caryophyllaceae		Cerastium	nigrescens	(H.C.Watson) Edmondston ex H.C.Watson		no	Table S1	NL		no	C3	herbaceous
Caryophyllaceae		Cerastium	tomentosum	L.		no	Table S1	NL		no		herbaceous
Caryophyllaceae		Dianthus	barbatus	L.		no	Table S1	NL		no
Caryophyllaceae		Dianthus	carthusianorum	L.		no	Table S1	NL		no
Caryophyllaceae		Dianthus	caryophyllus	L.		no	#42, #73	NL		no
Caryophyllaceae		Dianthus	deltoides	L.		no	Table S1	NL		no	C3	herbaceous
Caryophyllaceae		Dianthus	japonicus	Thunb.		no	#32	NL		no
Caryophyllaceae		Gypsophila	cerastoides	D.Don		no	Table S1	NL		no
Caryophyllaceae		Gypsophila	elegans	M.Bieb.		no	Table S1	NL		no
Caryophyllaceae		Gypsophila	repens	L.		no	Table S1	NL		no
Caryophyllaceae		Sagina	subulata	(Sw.) C.Presl		no	Table S1	NL		no	C3	herbaceous, chamaephyte
Caryophyllaceae		Saponaria	ocymoides	L.		no	Table S1	NL		no		herbaceous, chamaephyte
Caryophyllaceae		Silene	armeria	L.		yes	Table S1	NL		no
Caryophyllaceae		Silene	atropurpurea	(Griseb.) Greuter & Burdet		no	Table S1	NL		no
Caryophyllaceae		Silene	coronaria	(Desr.) Clairv. ex Rchb.		no	Table S1	NL		no
Caryophyllaceae		Silene	flos-cuculi	(L.) Greuter & Burdet		no	Table S1	NL		no	C3	herbaceous
Caryophyllaceae		Silene	nutans	L.		no	Table S1	NL		no	C3	herbaceous
Caryophyllaceae		Silene	uniflora	Roth		no	Table S1	NL		no	C3	herbaceous
Caryophyllaceae		Silene	vulgaris	(Moench) Garcke		no	Table S1	NL		no	C3	herbaceous
Caryophyllaceae		Spergula	arvensis	L.		yes	Table S1	NL		no	C3
Caryophyllaceae		Spergularia	marina	(L.) Besser		yes	#33	yes	halophyte	no	C3
Montiaceae		Claytonia	sibirica	L.		no	Table S1	NL		no	C3	herbaceous
Montiaceae		Lewisia	cotyledon	(S. Watson) B.L. Rob.		no	Table S1	NL		no
Nyctaginaceae		Mirabilis	jalapa	L.		no	Table S1	NL		no
Nyctaginaceae		Mirabilis	odorata	L.		no	Table S1	NL		no
Nyctaginaceae		Mirabilis	viscosa	Cav.		no	Table S1	NL		no
Phytolaccaceae		Phytolacca	americana	L.		no	Table S1	NL		no
Plumbaginaceae		Armeria	maritima	(Mill.) Willd.		no	Table S1	yes	halophyte	yes	C3	herbaceous
Plumbaginaceae		Armeria	pseudarmeria	Brot.		yes (1/2)	Table S1; #77	NL
Plumbaginaceae		Armeria	welwitschii	Boiss.		yes	#77	NL
Plumbaginaceae		Ceratostigma	plumbaginoides	Bunge		no	#55	NL		yes (gland)
Plumbaginaceae		Limonium	bicolor	(Bunge) Kuntze		no	#46	NL		yes (gland)
Plumbaginaceae		Limonium	latifolium x caspium			yes	#2, #51	NL		(yes)
Plumbaginaceae		Limonium	pectinatum	Kuntze [unresolved]		yes	#51	yes	halophyte		C3?	herbaceous
Plumbaginaceae		Limonium	perezii	(Stapf) F.T. Hubb.		yes	#21, #27	yes	miohalophyte	yes (gland)	C3?	herbaceous
Plumbaginaceae		Limonium	platyphyllum	Lincz.	Limonium latifolium	yes (2/3)	Table S1; #2, #3	yes	halophyte	yes
Plumbaginaceae		Limonium	sinuatum	(L.) Mill.		yes (1/2)	Table S1; #27	yes	halophyte	yes	C3	herbaceaous
Plumbaginaceae		Limonium	stocksii	Kuntze		no	#94	NL
Plumbaginaceae		Plumbago	auriculata	Lam.		no	Table S1	NL		yes (gland)		herbaceous, shrub
Plumbaginaceae		Psylliostachys	suworowii	(Regel) Roshkova		no	Table S1	NL
Polygonaceae		Calligonum	comosum	L'Hér.		no	#13	NL		no	C4	shrub
Polygonaceae		Calligonum	persicum	(Boiss. & Buhse) Boiss.		yes	#13	NL		no	C4
Polygonaceae		Calligonum	polygonoides	L.		yes	#13	NL		no	C4	shrub
Polygonaceae		Eriogonum	fasciculatum	Benth.		no	Table S1	NL		no	C3	shrub
Polygonaceae		Fagopyrum	esculentum	Moench		no	#9, #10	NL		no	C3	herbaceous
Polygonaceae		Fallopia	convolvulus	(L.) Á.Löve	Polygonum convolvulus	no	#23	NL		no	C3
Polygonaceae		Persicaria	capitata	(Buch.-Ham. ex D.Don) H.Gross		no	Table S1	NL		no		herbaceous
Polygonaceae		Polygonum	aviculare	L.		no	#23	yes	halophyte	no	C4	-
Polygonaceae		Rheum	rhabarbarum	L.		no	Table S1	NL		no		herbaceous
Polygonaceae		Rheum	palmatum	L.		no	Table S1	NL		no		herbaceous
Polygonaceae		Rumex	acetosa	L.		no	Table S1; #42, #84	NL		no	C3	herbaceous
Polygonaceae		Rumex	crispus	L.		no	#43	yes	halophyte	no	C3	herbaceous
Polygonaceae		Rumex	dentatus	L.		yes	#21	NL	miohalophyte	no	C3	herbaceous
Polygonaceae		Rumex	flexuosus	Sol. ex G.Forst.		no	Table S1	NL		no
Polygonaceae		Rumex	hydrolapathum	Huds.		no	Table S1; #72	NL		no	C3
Polygonaceae		Rumex	maritimus	L.		no	#43	NL		no	C3
Polygonaceae		Rumex	obtusifolius	L.		no	#6	NL		no	C3	herbaceous
Polygonaceae		Rumex	palustris	Sm.		no	#43	NL		no	C3
Portulacaceae		Portulaca	grandiflora	Hook.		yes	Table S1	NL		no	C4/CAM	succulent
Portulacaceae		Portulaca	oleracea	L.		yes (5/6)	Table S1; #1, #18, #36, #79, #96	yes	halophyte	no	C4/CAM
Sarcobataceae		Sarcobatus	vermiculatus	(Hook.) Torr.		yes	#15, #21	yes	miohalophyte	no		shrub
Simmondsiaceae		Simmondsia	chinensis	(Link) C.K. Schneid.		no	#19, #30	NL		no	C3	shrub
Tamaricaceae		Reaumuria	vermiculata	L.		yes	#25	NL
Tamaricaceae		Tamarix	aphylla	(L.) H.Karst.		yes	#69	yes	halophyte	yes (gland)	C3	shrub, tree
Tamaricaceae		Tamarix	chinensis	Lour.		yes	#44	yes	halophyte		C3	shrub, tree
Tamaricaceae		Tamarix	gallica	L.		yes	#68	yes	halophyte		C3	shrub, tree
Tamaricaceae		Tamarix	laxa	Willd.		yes	#14	yes	halophyte	yes (gland)	C3	tree
Tamaricaceae		Tamarix	ramosissima	Ledeb.		yes	#59	yes	halophyte	yes (gland)	C3	shrub, tree
List of References
[#1] Alam MA, Juraimi AS, Rafii MY, Hamid AA, Aslani F, Hakim MA. 2016. Salinity-induced changes in the morphology and major mineral nutrient composition of purslane (Portulaca oleracea L.) accessions. Biological Research 49: 24.
[#2] Alarcon JJ, Morales MA, Torrecillas A, Sanchez-Blanco MJ. 1999. Growth, water relations and accumulation of organic and inorganic solutes in the halophyte Limonium latifolium cv. Avignon and its interspecific hybrid Limonium caspia x Limonium latifolium cv. Beltlaard during salt stress. Journal of Plant Physiology 154: 795-801.
[#3] Ben Hamed K, Chibani F, Abdelly C, Magne C. 2014. Growth, sodium uptake and antioxidant responses of coastal plants differing in their ecological status under increasing salinity. Biologia 69: 193-201.
[#4] Bhargava A, Shukla S, Srivastava J, Singh N, Ohri D. 2008. Genetic diversity for mineral accumulation in the foliage of Chenopodium spp. Scientia Horticulturae 118: 338-346.
[#5] Black RF. 1960. Effects of NaCl on the ion uptake and growth of Atriplex vesicaria Heward. Australian Journal of Biological Science 13: 249-266.
[#6] Bohner A. 2001. Physiologie und futterbaulicher Wert des Ampfers. Alpenländisches Expertenforum 7: 39-44.
[#7] Cao J, Lv XY, Chen L, Xing JJ, Lan HY. 2015. Effects of salinity on the growth, physiology and relevant gene expression of an annual halophyte grown from heteromorphic seeds. AoB Plants 7: plv112.
[#8] Chatterton NJ, McKell CM, Bingham FT, Clawson WJ. 1970. Absorption of Na, Cl, and B by desert saltbush in relation to composition of nutrient solution culture. Agronomy Journal 62: 351-352.
[#9] Chen L-H, Zhang B, Xu Z-Q. 2008. Salt tolerance conferred by overexpression of Arabidopsis vacuolar Na+/H+ antiporter gene AtNHX1 in common buckwheat (Fagopyrum esculentum). Transgenic Research 17: 121-132.
[#10] Collander R. 1941. Selective absorption of cations by higher plants. Plant Physiology 16: 691-720.
[#11] Colmer TD, Vos H, Pedersen O. 2009. Tolerance of combined submergence and salinity in the halophytic stem-succulent Tecticornia pergranulata. Annals of Botany 103: 303-312.
[#12] Daoud S, Harrouni C, Huchzermeyer B, Koyro H-W. 2008. Comparison of salinity tolerance of two related subspecies of Beta vulgaris: The sea beet (Beta vulgaris ssp. maritima) and the sugar beet (Beta vulgaris ssp. vulgaris). In: Abdelly C, Öztürk M, Ashraf M, Grignon C, eds. Biosaline agriculture and high salinity tolerance. Basel, Switzerland: Birkhäuser, 115-129.
[#13] Dashti H, Azarnivand H, Shirani H, Hajabbasi MA, Maddahosseini SH. 2011. Response of three Calligonum species to salinity at germination and seedling stages. African Journal of Agricultural Research 6: 4487-4493.
[#14] Ding X, Tian C, Zhang S, Song J, Zhang F, Mi G, Feng G. 2010. Effects of NO3−-N on the growth and salinity tolerance of Tamarix laxa Willd. Plant and Soil 331: 57-67.
[#15] Donovan LA, Richards JH, Muller MW. 1996. Water relations and leaf chemistry of Chrysothamnus nauseus ssp. consimilis (Asteraceae) and Sarcobatus vermiculatus (Chenopodiaceae). American Journal of Botany 83: 1637-1646.
[#16] English JP, Colmer TD. 2011. Salinity and waterlogging tolerances in three stem-succulent halophytes (Tecticornia species) from the margins of ephemeral salt lakes. Plant and Soil 348: 379-396.
[#17] Eshel A. 1985. Effects of NaCl and KCl on growth and ionic composition of the halophytic C4 succulent chenopods Salsola kali, Suaeda monoica and Suaeda aegyptiaca. Australian Journal of Plant Physiology 12: 319-328.
[#18] Farrokhmanesh N, Golparvar AR, Naderi D. 2015. Diversity of morphological and chemical traits and assessment of salinity tolerance in medicinal Portulaca oleracea L. genotypes. Journal of Biodiversity and Environmental Sciences 6: 40-47.
[#19] Francois LE. 1986. Salinity effects on four arid zone plants (Parthenium argentatum, Simmondsia chinensis, Kochia prostrata and Kochia brevifolia). Journal of Arid Environments 11: 103-109.
[#20] Glenn EP, Brown JJ. 1998. Effects of soil salt levels on the growth and water use efficiency of Atriplex canescens (Chenopodiaceae) varieties in drying soil. American Journal of Botany 85: 10-16.
[#21] Glenn EP, O’Leary JW. 1984. Relationship between salt accumulation and water content of dicotyledonous halophytes. Plant, Cell and Environment 7: 253-261.
[#22] Glenn EP, Nelson SG, Ambrose B, Martinez R, Soliz D, Pabendinskas V, Hultine K. 2012. Comparison of salinity tolerance of three Atriplex spp. in well-watered and drying soils. Environmental and Experimental Botany 83: 62-72.
[#23] Goodall DW. 1949. Studies in the diagnosis of mineral deficiency. VI. The composition of weed leaves in relation to potassium deficiency in barley. Annals of Applied Biology 36: 352-365.
[#24] Goodman J, Maschinski J, Hughes P, McAuliffe J, Roncal J, Powell D, Sternberg LO. 2012. Differential response to soil salinity in endangered key tree cactus: implications for survival in a changing climate. PLoS ONE 7: e32528.
[#25] Gorai M, Neffati M. 2011. Osmotic adjustment, water relations and growth attributes of the xero-halophyte Reaumuria vermiculata L. (Tamaricaceae) in response to salt stress. Acta Physiologiae Plantarum 33: 1425-1433.
[#26] Greenway H, Gunn A, Thomas DA. 1966. Plant response to saline substrates. VIII Regulation of ion concentrations in salt-sensitive and halophytic species. Australian Journal of Biological Sciences 19: 741-756.
[#27] Grieve CM, Poss JA, Grattan SR, Shouse PJ, Lieth JH, Zeng L. 2005. Productivity and mineral nutrition of Limonium species irrigated with saline wastewaters. HortScience 40: 654-658.
[#28] Gul B, Weber DJ, Khan MA. 2000. Effect of salinity and planting density on physiological responses of Allenrolfea occidentalis. Western North American Naturalist 60: 188-197.
[#29] Hasegawa E, Yoneyama T. 1995. Effect of decrease in supply of potassium on the accumulation of cations in komatsuna and sugar beet plants. Soil Science and Plant Nutrition 41: 393-398.
[#30] Hassan F, Ali E. 2014. Effects of salt stress on growth, antioxidant enzyme activity and some other physiological parameters in jojoba [Simmondsia chinensis (Link) Schneider] plant. Australian Journal of Crop Science 8: 1615-1624.
[#31] Heidari-Sharifabada H, Mirzaie-Nodoushan H. 2006. Salinity-induced growth and some metabolic changes in three Salsola species Journal of Arid Environments 67: 715-720.
[#32] Heo EJ, Jung HH, Kim KS. 2007. Response of Dianthus japonicus Thunb. to NaCl stress imposed at different growth stages. Horticulture, Environment and Biotechnology 48: 381-386.
[#33] Jeong J-H, Kim S, Lee J-H,Choi W-Y, Lee K-B, Cho K-M. 2014. Germination and growth response of Spergularia marina Griseb by salt concentration. Korean Journal of Crop Science 59: 139-143.
[#34] Jia J, Cui X, Wu J, Wang J, Wang G. 2011. Physiological and biochemical responses of halophyte Kalidium foliatum to salt stress. African Journal of Biotechnology 10: 11468-11476.
[#35] Jin H, Dong D, Yang Q, Zhu D. 2016. Salt-responsive transcriptome profiling of Suaeda glauca via RNA sequencing. PLoS ONE 11: e0150504.
[#36] Kafi M, Rahimi Z. 2011. Effect of salinity and silicon on root characteristics, growth, water status, proline content and ion accumulation of purslane (Portulaca oleracea L.). Soil Science and Plant Nutrition 57: 341-347.
[#37] Khan MA, Ungar IA, Showalter AM. 2000a. Effects of salinity on growth, water relations and ion accumulation of the subtropical perennial halophyte, Atriplex griffithii var. stocksii. Annals of Botany 85: 225-232.
[#38] Khan MA, Ungar IA, Showalter AM. 2000b. The effect of salinity on growth, water status and ion content of leaf succulent perennial halophyte, Suaeda fruticosa (L.) Forssk. Journal of Arid Environments 45: 73-84.
[#39] Khan MA, Ungar IA, Showalter AM. 2000c. Effects of sodium chloride treatments on growth and ion accumulation of the halophyte Haloxylon recurvum. Communications in Soil Science and Plant Analysis 31: 2763-2774.
[#40] Khan MA, Gul B, Weber DJ. 2001. Effect of salinity on the growth and ion content of Salicornia rubra. Communications in Soil Science and Plant Analysis 32: 2965-2977.
[#41] Khan MA, Ungar IA, Showalter AM. 2005. Salt stimulation and tolerance in an intertidal stem-succulent halophyte. Journal of Plant Nutrition 28: 1365-1374.
[#42] Kwon OK, Kim YA, Kim KS, Shin HK. 2005. Growth and ion balance of carnation under salt stress. Journal of the Korean Society for Horticultural Science 46: 38-384.
[#43] Langelaan JG, Troelstra SR. 1992. Growth, chemical composition, and nitrate reductase activity of Rumex species in relation to form and level of N supply. Plant and Soil 145: 215-229.
[#44] Li W, Khan A, Zhang X, Liu X. 2010. Rooting and shoot growth of stem cuttings of saltcedar (Tamarix chinensis Lour) under salt stress. Pakistan Journal of Botany 42: 4133-4142.
[#45] Liu A-R, Zhang Y-B, Chen Q-Y, Zhang C-Y, Xiong Z-L, He Q-Y, Wang G-Q. 2007. Effects of salt stress on the growth and the photosynthesis in Alternanthera philoxeroides (Amaranthaceae). Acta Botanica Yunnanica 29: 85-90.
[#46] Liu X, Duan D, Li W, Tadano T, Khan MA. 2008. A comparative study on responses of growth and solute composition in halophytes Suaeda salsa and Limonium bicolor to salinity. In: Khan MA, Weber DJ, eds. Ecophysiology of high salinity tolerant plants, Dordrecht, Netherlands: Springer, 135-143.
[#47] Lv S, Jiang P, Chen X, Fan P, Wang X, Li Y. 2012. Multiple compartmentalization of sodium conferred salt tolerance in Salicornia europaea. Plant Physiology and Biochemistry 51: 47-52.
[#48] Matinzadeh Z, Breckle SW, Mirmassoumi M, Akhani H. 2013. Ionic relationships in some halophytic Iranian Chenopodiaceae and their rhizospheres. Plant and Soil 372: 523-539.
[#49] Meychik NR, Nikolaeva YI, Yermakov IP. 2013. Physiological response of halophyte (Suaeda altissima (L.) Pall.) and glycophyte (Spinacia oleracea L.) to salinity. American Journal of Plant Sciences 4: 427-435.
[#50] Moghaieb REA, Saneoka H, Fujita K. 2004. Effect of salinity on osmotic adjustment, glycinebetaine accumulation and the betaine aldehyde dehydrogenase gene expression in two halophytic plants, Salicornia europaea and Suaeda maritima. Plant Science 166: 1345-1349.
[#51] Morales MA, Olmos E, Torrecillas A, Sanchez-Blanco MJ, Alarcon JJ. 2001. Differences in water relations, leaf ion accumulation and excretion rates between cultivated and wild species of Limonium sp. grown in conditions of saline stress. Flora 196: 345-352.
[#52] Murillo-Amador B, CorteÂs-Avila A, Troyo-DieÂguez E, Nieto-Garibay A, Jones HG. 2001. Effects of NaCl salinity on growth and production of young cladodes of Opuntia ficus-indica. Journal of Agronomy and Crop Science 187: 269-279.
[#53] Nedjimi B, Daoud Y. 2009. Effects of calcium chloride on growth, membrane permeability and root hydraulic conductivity in two Atriplex species grown at high (sodium chloride) salinity. Journal of Plant Nutrition 32: 1818-1830.
[#54] Ning J, Ai S, Yang S, Cui L. Chen Y, Sun L, Wang R, Li M, Zeng Z. 2015. Physiological and antioxidant responses of Basella alba to NaCl or Na2SO4 stress. Acta Physiologiae Plantarum 37: 126.
[#55] Niu G, Rodriguez DS. 2006. Relative salt tolerance of selected herbaceous perennials and groundcovers. Scientia Horticulturae 110: 352-358.
[#56] Omueti O. 1982. Effects of age on the elemental nutrients of Celosia cultivars. Experimental Agriculture 18: 89-92.
[#57] Pan Y-Q, Guo H, Wang S-M, Zhao B, Zhang J-L, Ma Q, Yin H-J, Bao A-K. 2016. The photosynthesis, Na+/K+ homeostasis and osmotic adjustment of Atriplex canescens in response to salinity. Frontiers in Plant Science 7: 848.
[#58] Patel NT, Pandey AN. 2009. Effect of soil salinity on growth, water status and nutrient accumulation in seedlings of Suaeda nudiflora (Chenopodiaceae). Anales de Biología 31: 61-70.
[#59] Patel PM, Wallace A, Romney EM, Alexander GV. 1980. A Collander-type experiment in large tanks of solution culture. Journal of Plant Nutrition 2: 127-133.
[#60] Rabhi M, Castagna A, Remorini D, Scattino C, Smaoui A, Ranieri A, Abdelly C. 2012. Photosynthetic responses to salinity in two obligate halophytes: Sesuvium portulacastrum and Tecticornia indica. South African Journal of Botany 79: 39-47.
[#61] Ramani B, Reeck T, Debez A, Stelzer R, Huchzermeyer B, Schmidt A, Papenbrock J. 2006. Aster tripolium L. and Sesuvium portulacastrum L.: two halophytes, two strategies to survive in saline habitats. Plant Physiology and Biochemistry 44: 395-408.
[#62] Redondo-Gómez S, Mateos-Naranjo E, Davy AJ, Fernández-Muñoz F, Castellanos EM, Luque T, Figueroa ME. 2007. Growth and photosynthetic responses to salinity of the salt-marsh shrub Atriplex portulacoides. Annals of Botany 100: 555-563.
[#63] Reimann C. 1992. Sodium exclusion by Chenopodium species. Journal of Experimental Botany 43: 503-510.
[#64] Reimann C, Breckle S-W. 1993. Sodium relations in Chenopodiaceae: a comparative approach. Plant, Cell and Environment 16: 323-328.
[#65] Reimann C, Breckle S-W. 1995. Salt tolerance and ion relations of Salsola kali L.: differences between ssp. tragus (L.) Nyman and ssp. ruthenica (Iljin) Soó. New Phytologist 130: 37-48.
[#66] Rosen CJ, Bierman PM, Olson D. 1994. Swiss chard and alfalfa responses to soils amended with municipal solid waste incinerator ash: Growth and elemental composition. Journal of Agricultural Food Chemistry 42: 1361-1368.
[#67] Schuch UK, Kelly JJ. 2008. Salinity tolerance of cacti and succulents. Turfgrass, Landscape and Urban IPM Research Summary, P-155. Tucson, AZ, USA: University of Arizona.
[#68] Sghaier DB, Duarte B, Bankaji I, Caçador I, Sleimi N. 2015. Growth, chlorophyll fluorescence and mineral nutrition in the halophyte Tamarix gallica cultivated in combined stress conditions: Arsenic and NaCl. Journal of Photochemistry and Photobiology B: Biology 149: 204-214.
[#69] Sharif F, Khan AU. 2016. Effect of salinity on tissue nutrient contents of the four dryland tree species of Indus flood plains. Arid Land Research and Management 30: 65-78.
[#70] Short DC, Colmer TD. 1999. Salt tolerance in the halophyte Halosarcia pergranulata subsp. pergranulata. Annals of Botany 83: 207-213.
[#71] Slama I, Ghnaya T, Savouré A, Abdelly C. 2008. Combined effects of long-term salinity and soil drying on growth, water relations, nutrient status and proline accumulation of Sesuvium portulacastrum. Comptes Rendus Biologies 331: 442-451.
[#72] Snowden RED, Wheeler BD. 1995. Chemical changes in selected wetland plant species with increasing Fe supply, with specific reference to root precipitates and Fe tolerance. New Phytologist 131: 503-520.
[#73] Sonneveld C, Voogt W. 1983. Studies on the salt tolerance of some flower crops grown under glass. Plant and Soil 74: 41-52.
[#74] Srivastava R. 2011. Nutritional quality of some cultivated and wild species of Amaranthus L. International Journal of Pharmaceutical Sciences and Research 2: 3152-3156.
[#75] Storey R, Wyn Jones RG. 1979. Responses of Atriplex spongiosa and Suaeda monoica to salinity. Plant Physiology 63: 156-162.
[#76] Suriyagoda LDB, Lambers H, Renton M, Ryan MH. 2012. Growth, carboxylate exudates and nutrient dynamics in three herbaceous perennial plant species under low, moderate and high phosphorus supply. Plant and Soil 358: 105-117.
[#77] Tauleigne-Gomes C, Lefèbvre C. 2008. Natural hybridisation between two coastal endemic species of Armeria (Plumbaginaceae) from Portugal. 2. Ecological investigations on a hybrid zone. Plant Systematics and Evolution 273: 225-236.
[#78] Taylor OO-A, Fetuga BL, Oyenuga VA. 1983. Accumulation of mineral elements in five tropical leafy vegetables as influenced by nitrogen fertilization and age. Scientia Horticulturae 18: 313-322.
[#79] Teixeira M, Carvalho IS. 2009. Effects of salt stress on purslane (Portulaca oleracea) nutrition. Annals of Applied Biology 154: 77-86.
[#80] Tremblin G, Ferard G. 1994. Croissance et accumulation de sels chez Halopeplis amplexicaulis (Vahl.) Ung. cultivé à différentes salinités. Acta Oecologica 15: 355-364.
[#81] Wallace A, Mueller RT, Romney EM. 1973. Sodium relations in desert plants: 2. Distribution of cations in plant parts of three different species of Atriplex. Soil Science 115: 390-394.
[#82] Wang D, Wang H, Han B, Wang B, Guo A, Liu C Chang L, Peng M, Wang X. 2012. Sodium instead of potassium and chloride is an important macronutrient to improve leaf succulence and shoot development for halophyte Sesuvium portulacastrum. Plant Physiology and Biochemistry 51: 53-62.
[#83] Wang J, Meng Y, Li B, Ma X, Lai Y, Si E, Yang K, Xu X, Shang X, Wang H, Wang D. 2015. Physiological and proteomic analyses of salt stress response in the halophyte Halogeton glomeratus. Plant, Cell and Environment 38: 655-669.
[#84] White PJ, Broadley MR, Thompson JA, McNicol JW, Crawley MJ, Poulton PR, Johnston AE. 2012. Testing the distinctness of shoot ionomes of angiosperm families using the Rothamsted Park Grass Continuous Hay Experiment. New Phytologist 196: 101-109.
[#85] Wilson C, Read JJ, Abo-Kassem E. 2002. Effect of mixed-salt salinity on growth and ion relations of a quinoa and a wheat variety. Journal of Plant Nutrition 25: 2689-2704.
[#86] Yamada M, Kuroda C, Fujiyama H. 2016. Function of sodium and potassium in growth of sodium-loving Amaranthaceae species. Soil Science and Plant Nutrition 62: 20-26.
[#87] Yousif BS, Nguyen NT, Fukuda Y, Hakata H, Okamoto Y, Masaoka Y, Saneoka H. 2010. Effect of salinity on growth, mineral composition, photosynthesis and water relations of two vegetable crops; New Zealand spinach (Tetragonia tetragonioides) and water spinach (Ipomoea aquatica). International Journal of Agriculture and Biology 12: 211-216.
[#88] Yuan JF, Tian CY, Feng G. 2010. Effects of sodium on nitrate uptake and osmotic adjustment of Suaeda physophora. Journal of Arid Land 2: 190-196.
[#89] Zeng Y, Li L, Yang R, Yi X, Zhang B. 2015. Contribution and distribution of inorganic ions and organic compounds to the osmotic adjustment in Halostachys caspica response to salt stress. Scientific Reports 5: e13639.
[#90] Zhang H, Zhang G, Lü X, Zhou D, Han X. 2015. Salt tolerance during seed germination and early seedling stages of 12 halophytes. Plant and Soil 388: 229-241.
[#91] Zhang Y-M, Nie H-L. 2011. Effects of biological soil crusts on seedling growth and element uptake in five desert plants in Junggar Basin, western China. Chinese Journal of Plant Ecology 35: 380-388.
[#92] Zhao K-F, Fan H, Song J, Sun M-X, Wang B-Z, Zhang SQ, Ungar IA. 2005. Two Na+ and Cl-hyperaccumulators of the Chenopodiaceae. Journal of Integrative Plant Biology 47: 311-318.
[#93] Zheljazkov VD, Warman PR. 2004. Source-separated municipal solid waste compost applications to swiss chard and basil. Journal of Environmental Quality 33: 542-552.
[#94] Zia S, Egan TP, Khan MA. 2008. Growth and selective ion transport of Limonium stocksii Plumbaginacea under saline conditions. Pakistan Journal of Botany 40: 697-709.
[#95] Zurayk R, Tabbarah D, Banbukian L. 1993. Preliminary studies on the salt tolerance and sodium relations of common ornamental plants. Journal of Plant Nutrition 16: 1309-1316.
[#96] Zurayk RA, Khoury NF, Baalbaki RZ, Talho SN. 2001. Salinity-heavy metal interactions in four salt-tolerant plant species. Journal of Plant Nutrition 24: 1773-1786.
